# Supplementary material for: Transcriptomic Analysis Reveals Differential Gene Expressions for Cell Growth and Functional Secondary Metabolites in Induced Autotetraploid of Chinese Woad (Isatis indigotica Fort.)
Source: PLoS One. 2015 Mar 4;10(3):e0116392. doi: 10.1371/journal.pone.0116392 (PMC4349453; doi:10.1371/journal.pone.0116392)
Supplement: S1 File — (ZIP) [file pone.0116392.s002.zip]

Archive with 3 entries (3 files):
- pathway of tetraploid vs triploid.xlsx
- pathway of diploid vs tetraploid.xlsx
- pathway of diploid vs triploid.xlsx
