# Supplementary material for: Transcriptomic Analysis Reveals Differential Gene Expressions for Cell Growth and Functional Secondary Metabolites in Induced Autotetraploid of Chinese Woad (Isatis indigotica Fort.)
Source: PLoS One. 2015 Mar 4;10(3):e0116392. doi: 10.1371/journal.pone.0116392 (PMC4349453; doi:10.1371/journal.pone.0116392)
Supplement: S1 File — (ZIP) [file pone.0116392.s002.zip › pathway of tetraploid vs triploid.xlsx]

## Sheet: Sheet1
pathway	DEGs with pathway annotation (365)	All genes with pathway annotation (31641)	Qvalue≤1	Pathway ID
Biosynthesis of secondary metabolites	81 (22.19%)	3633 (11.48%)	3.8103e-07	ko01110
Glyoxylate and dicarboxylate metabolism	12 (3.29%)	172 (0.54%)	4.24068e-05	ko00630
Metabolic pathways	114 (31.23%)	6825 (21.57%)	0.000332382	ko01100
Protein processing in endoplasmic reticulum	25 (6.85%)	841 (2.66%)	0.000462794	ko04141
Valine, leucine and isoleucine biosynthesis	9 (2.47%)	140 (0.44%)	0.000769768	ko00290
Ribosome	22 (6.03%)	772 (2.44%)	0.00180335	ko03010
Tryptophan metabolism	7 (1.92%)	101 (0.32%)	0.00226745	ko00380
Oxidative phosphorylation	14 (3.84%)	386 (1.22%)	0.00226745	ko00190
Endocytosis	20 (5.48%)	707 (2.23%)	0.0027032	ko04144
RNA degradation	24 (6.58%)	1007 (3.18%)	0.00728108	ko03018
Phagosome	11 (3.01%)	321 (1.01%)	0.0125597	ko04145
Tropane, piperidine and pyridine alkaloid biosynthesis	5 (1.37%)	92 (0.29%)	0.0362567	ko00960
Glycolysis / Gluconeogenesis	12 (3.29%)	447 (1.41%)	0.0477775	ko00010
Phenylalanine, tyrosine and tryptophan biosynthesis	5 (1.37%)	110 (0.35%)	0.0610967	ko00400
Citrate cycle (TCA cycle)	8 (2.19%)	256 (0.81%)	0.0610967	ko00020
alpha-Linolenic acid metabolism	6 (1.64%)	158 (0.5%)	0.0610967	ko00592
Flavonoid biosynthesis	7 (1.92%)	207 (0.65%)	0.0610967	ko00941
Nitrogen metabolism	6 (1.64%)	160 (0.51%)	0.0610967	ko00910
Alanine, aspartate and glutamate metabolism	5 (1.37%)	133 (0.42%)	0.102452	ko00250
Pentose phosphate pathway	6 (1.64%)	187 (0.59%)	0.107377	ko00030
Carbon fixation in photosynthetic organisms	6 (1.64%)	188 (0.59%)	0.107377	ko00710
Propanoate metabolism	5 (1.37%)	146 (0.46%)	0.12607	ko00640
Sesquiterpenoid and triterpenoid biosynthesis	3 (0.82%)	61 (0.19%)	0.141045	ko00909
Glucosinolate biosynthesis	3 (0.82%)	61 (0.19%)	0.141045	ko00966
Cysteine and methionine metabolism	8 (2.19%)	328 (1.04%)	0.149406	ko00270
Glycine, serine and threonine metabolism	6 (1.64%)	214 (0.68%)	0.149406	ko00260
Phenylalanine metabolism	5 (1.37%)	177 (0.56%)	0.205451	ko00360
Ether lipid metabolism	9 (2.47%)	428 (1.35%)	0.222411	ko00565
Butanoate metabolism	3 (0.82%)	83 (0.26%)	0.24844	ko00650
Ribosome biogenesis in eukaryotes	17 (4.66%)	1033 (3.26%)	0.309714	ko03008
Diterpenoid biosynthesis	2 (0.55%)	47 (0.15%)	0.325773	ko00904
Indole alkaloid biosynthesis	2 (0.55%)	48 (0.15%)	0.325773	ko00901
Protein export	4 (1.1%)	156 (0.49%)	0.325773	ko03060
Histidine metabolism	2 (0.55%)	49 (0.15%)	0.325773	ko00340
Linoleic acid metabolism	2 (0.55%)	54 (0.17%)	0.371266	ko00591
Glycerophospholipid metabolism	12 (3.29%)	723 (2.29%)	0.3767	ko00564
Tyrosine metabolism	4 (1.1%)	177 (0.56%)	0.396355	ko00350
Amino sugar and nucleotide sugar metabolism	7 (1.92%)	378 (1.19%)	0.396355	ko00520
Limonene and pinene degradation	5 (1.37%)	251 (0.79%)	0.429177	ko00903
Lipoic acid metabolism	1 (0.27%)	17 (0.05%)	0.452108	ko00785
Natural killer cell mediated cytotoxicity	4 (1.1%)	197 (0.62%)	0.477329	ko04650
Cyanoamino acid metabolism	4 (1.1%)	200 (0.63%)	0.482931	ko00460
Fructose and mannose metabolism	4 (1.1%)	207 (0.65%)	0.483603	ko00051
Stilbenoid, diarylheptanoid and gingerol biosynthesis	5 (1.37%)	278 (0.88%)	0.483603	ko00945
Ubiquinone and other terpenoid-quinone biosynthesis	3 (0.82%)	140 (0.44%)	0.483603	ko00130
Plant-pathogen interaction	30 (8.22%)	2237 (7.07%)	0.483603	ko04626
Flavone and flavonol biosynthesis	2 (0.55%)	79 (0.25%)	0.49731	ko00944
Benzoxazinoid biosynthesis	2 (0.55%)	84 (0.27%)	0.531819	ko00402
Galactose metabolism	4 (1.1%)	230 (0.73%)	0.55962	ko00052
Pyruvate metabolism	5 (1.37%)	305 (0.96%)	0.55962	ko00620
Pantothenate and CoA biosynthesis	2 (0.55%)	96 (0.3%)	0.601973	ko00770
mRNA surveillance pathway	12 (3.29%)	874 (2.76%)	0.603041	ko03015
Isoflavonoid biosynthesis	1 (0.27%)	34 (0.11%)	0.621469	ko00943
Proteasome	4 (1.1%)	253 (0.8%)	0.625315	ko03050
Plant hormone signal transduction	21 (5.75%)	1642 (5.19%)	0.633025	ko04075
Arginine and proline metabolism	4 (1.1%)	263 (0.83%)	0.643263	ko00330
Peroxisome	4 (1.1%)	264 (0.83%)	0.643263	ko04146
Photosynthesis - antenna proteins	1 (0.27%)	40 (0.13%)	0.646898	ko00196
Zeatin biosynthesis	5 (1.37%)	355 (1.12%)	0.667532	ko00908
Lysine biosynthesis	2 (0.55%)	121 (0.38%)	0.675161	ko00300
Steroid biosynthesis	2 (0.55%)	121 (0.38%)	0.675161	ko00100
Glutathione metabolism	4 (1.1%)	302 (0.95%)	0.747711	ko00480
Spliceosome	17 (4.66%)	1416 (4.48%)	0.747711	ko03040
Homologous recombination	4 (1.1%)	308 (0.97%)	0.747711	ko03440
Fatty acid metabolism	2 (0.55%)	142 (0.45%)	0.747711	ko00071
Riboflavin metabolism	1 (0.27%)	58 (0.18%)	0.747711	ko00740
Fatty acid elongation	1 (0.27%)	59 (0.19%)	0.747711	ko00062
Phenylpropanoid biosynthesis	5 (1.37%)	414 (1.31%)	0.75553	ko00940
Carotenoid biosynthesis	3 (0.82%)	239 (0.76%)	0.75553	ko00906
Circadian rhythm - mammal	1 (0.27%)	65 (0.21%)	0.75553	ko04710
Isoquinoline alkaloid biosynthesis	1 (0.27%)	67 (0.21%)	0.75553	ko00950
Cutin, suberine and wax biosynthesis	2 (0.55%)	157 (0.5%)	0.75553	ko00073
One carbon pool by folate	1 (0.27%)	68 (0.21%)	0.75553	ko00670
Selenocompound metabolism	1 (0.27%)	73 (0.23%)	0.771934	ko00450
RNA transport	16 (4.38%)	1419 (4.48%)	0.771934	ko03013
Valine, leucine and isoleucine degradation	2 (0.55%)	174 (0.55%)	0.795058	ko00280
RNA polymerase	3 (0.82%)	273 (0.86%)	0.801194	ko03020
Fatty acid biosynthesis	1 (0.27%)	83 (0.26%)	0.801194	ko00061
beta-Alanine metabolism	1 (0.27%)	85 (0.27%)	0.802262	ko00410
Terpenoid backbone biosynthesis	3 (0.82%)	293 (0.93%)	0.832212	ko00900
Starch and sucrose metabolism	6 (1.64%)	594 (1.88%)	0.852615	ko00500
Ascorbate and aldarate metabolism	1 (0.27%)	108 (0.34%)	0.87803	ko00053
Biosynthesis of unsaturated fatty acids	1 (0.27%)	110 (0.35%)	0.87803	ko01040
Photosynthesis	1 (0.27%)	115 (0.36%)	0.886513	ko00195
SNARE interactions in vesicular transport	1 (0.27%)	127 (0.4%)	0.909429	ko04130
Aminoacyl-tRNA biosynthesis	2 (0.55%)	244 (0.77%)	0.909429	ko00970
Pentose and glucuronate interconversions	2 (0.55%)	259 (0.82%)	0.92486	ko00040
Purine metabolism	5 (1.37%)	584 (1.85%)	0.92486	ko00230
Glycosylphosphatidylinositol(GPI)-anchor biosynthesis	1 (0.27%)	158 (0.5%)	0.936747	ko00563
Mismatch repair	1 (0.27%)	161 (0.51%)	0.936747	ko03430
Regulation of autophagy	1 (0.27%)	162 (0.51%)	0.936747	ko04140
Sulfur metabolism	1 (0.27%)	169 (0.53%)	0.936747	ko00920
ABC transporters	2 (0.55%)	300 (0.95%)	0.936747	ko02010
Glycerolipid metabolism	1 (0.27%)	181 (0.57%)	0.936747	ko00561
Other glycan degradation	1 (0.27%)	183 (0.58%)	0.936747	ko00511
Phosphatidylinositol signaling system	1 (0.27%)	228 (0.72%)	0.963854	ko04070
Ubiquitin mediated proteolysis	3 (0.82%)	509 (1.61%)	0.963854	ko04120
DNA replication	1 (0.27%)	235 (0.74%)	0.963854	ko03030
Pyrimidine metabolism	3 (0.82%)	562 (1.78%)	0.976051	ko00240
Basal transcription factors	1 (0.27%)	310 (0.98%)	0.976051	ko03022
Nucleotide excision repair	1 (0.27%)	320 (1.01%)	0.976051	ko03420
