# Supplementary material for: Transcriptomic Analysis Reveals Differential Gene Expressions for Cell Growth and Functional Secondary Metabolites in Induced Autotetraploid of Chinese Woad (Isatis indigotica Fort.)
Source: PLoS One. 2015 Mar 4;10(3):e0116392. doi: 10.1371/journal.pone.0116392 (PMC4349453; doi:10.1371/journal.pone.0116392)
Supplement: S1 File — (ZIP) [file pone.0116392.s002.zip › pathway of diploid vs tetraploid.xlsx]

## Sheet: Sheet1
pathway	DEGs with pathway annotation(590)	All genes with pathway annotation（31641）	Qvalue≤1	Pathway ID
Ribosome biogenesis in eukaryotes	49（8.31%）	1033 (3.26%)	3.23879e-07	ko03008
RNA degradation	46 (7.8%)	1007 (3.18%)	1.55844e-06	ko03018
Biosynthesis of secondary metabolites	94 (15.93%)	3633 (11.48%)	0.0233973	ko01110
Endocytosis	26 (4.41%)	707 (2.23%)	0.0243672	ko04144
Terpenoid backbone biosynthesis	14 (2.37%)	293 (0.93%)	0.0286403	ko00900
RNA transport	41 (6.95%)	1419 (4.48%)	0.0716047	ko03013
Photosynthesis - antenna proteins	4 (0.68%)	40 (0.13%)	0.0953863	ko00196
Plant-pathogen interaction	58 (9.83%)	2237 (7.07%)	0.0953863	ko04626
Metabolic pathways	152 (25.76%)	6825 (21.57%)	0.0965077	ko01100
mRNA surveillance pathway	25 (4.24%)	874 (2.76%)	0.244194	ko03015
Isoflavonoid biosynthesis	3 (0.51%)	34 (0.11%)	0.244194	ko00943
Protein processing in endoplasmic reticulum	24 (4.07%)	841 (2.66%)	0.244194	ko04141
Ubiquitin mediated proteolysis	16 (2.71%)	509 (1.61%)	0.244194	ko04120
Glycerophospholipid metabolism	21 (3.56%)	723 (2.29%)	0.244194	ko00564
Zeatin biosynthesis	12 (2.03%)	355 (1.12%)	0.256758	ko00908
Cysteine and methionine metabolism	11 (1.86%)	328 (1.04%)	0.274545	ko00270
Limonene and pinene degradation	9 (1.53%)	251 (0.79%)	0.274545	ko00903
Ubiquinone and other terpenoid-quinone biosynthesis	6 (1.02%)	140 (0.44%)	0.274545	ko00130
Glycine, serine and threonine metabolism	8 (1.36%)	214 (0.68%)	0.274545	ko00260
Non-homologous end-joining	3 (0.51%)	50 (0.16%)	0.33096	ko03450
Galactose metabolism	8 (1.36%)	230 (0.73%)	0.33096	ko00052
Butanoate metabolism	4 (0.68%)	83 (0.26%)	0.33096	ko00650
Biotin metabolism	1 (0.17%)	4 (0.01%)	0.33096	ko00780
Lysine biosynthesis	5 (0.85%)	121 (0.38%)	0.33096	ko00300
Stilbenoid, diarylheptanoid and gingerol biosynthesis	9 (1.53%)	278 (0.88%)	0.33096	ko00945
Linoleic acid metabolism	3 (0.51%)	54 (0.17%)	0.33096	ko00591
Ribosome	20 (3.39%)	772 (2.44%)	0.356552	ko03010
Tropane, piperidine and pyridine alkaloid biosynthesis	4 (0.68%)	92 (0.29%)	0.360241	ko00960
Ether lipid metabolism	12 (2.03%)	428 (1.35%)	0.396817	ko00565
Inositol phosphate metabolism	6 (1.02%)	175 (0.55%)	0.396817	ko00562
Tyrosine metabolism	6 (1.02%)	177 (0.56%)	0.39949	ko00350
Tryptophan metabolism	4 (0.68%)	101 (0.32%)	0.406216	ko00380
Other glycan degradation	6 (1.02%)	183 (0.58%)	0.420618	ko00511
Phosphatidylinositol signaling system	7 (1.19%)	228 (0.72%)	0.431378	ko04070
alpha-Linolenic acid metabolism	5 (0.85%)	158 (0.5%)	0.535935	ko00592
Flavone and flavonol biosynthesis	3 (0.51%)	79 (0.25%)	0.549029	ko00944
Fructose and mannose metabolism	6 (1.02%)	207 (0.65%)	0.558003	ko00051
Fatty acid biosynthesis	3 (0.51%)	83 (0.26%)	0.573975	ko00061
Sulfur metabolism	5 (0.85%)	169 (0.53%)	0.577137	ko00920
Glycolysis / Gluconeogenesis	11 (1.86%)	447 (1.41%)	0.577137	ko00010
Homologous recombination	8 (1.36%)	308 (0.97%)	0.577137	ko03440
Indole alkaloid biosynthesis	2 (0.34%)	48 (0.15%)	0.579327	ko00901
Histidine metabolism	2 (0.34%)	49 (0.15%)	0.583172	ko00340
Base excision repair	6 (1.02%)	230 (0.73%)	0.636681	ko03410
Valine, leucine and isoleucine biosynthesis	4 (0.68%)	140 (0.44%)	0.636681	ko00290
Glycosphingolipid biosynthesis - ganglio series	2 (0.34%)	56 (0.18%)	0.658925	ko00604
Riboflavin metabolism	2 (0.34%)	58 (0.18%)	0.676697	ko00740
Cyanoamino acid metabolism	5 (0.85%)	200 (0.63%)	0.714983	ko00460
Glutathione metabolism	7 (1.19%)	302 (0.95%)	0.728568	ko00480
Phenylalanine, tyrosine and tryptophan biosynthesis	3 (0.51%)	110 (0.35%)	0.728568	ko00400
Nitrogen metabolism	4 (0.68%)	160 (0.51%)	0.739064	ko00910
Photosynthesis	3 (0.51%)	115 (0.36%)	0.753418	ko00195
Nucleotide excision repair	7 (1.19%)	320 (1.01%)	0.777649	ko03420
Steroid biosynthesis	3 (0.51%)	121 (0.38%)	0.777649	ko00100
Selenocompound metabolism	2 (0.34%)	73 (0.23%)	0.777649	ko00450
Amino sugar and nucleotide sugar metabolism	8 (1.36%)	378 (1.19%)	0.788003	ko00520
Monoterpenoid biosynthesis	1 (0.17%)	30 (0.09%)	0.817783	ko00902
Carotenoid biosynthesis	5 (0.85%)	239 (0.76%)	0.835221	ko00906
Pentose phosphate pathway	4 (0.68%)	187 (0.59%)	0.835221	ko00030
Spliceosome	27 (4.58%)	1416 (4.48%)	0.835221	ko03040
Glycosphingolipid biosynthesis - globo series	1 (0.17%)	35 (0.11%)	0.835221	ko00603
Fatty acid metabolism	3 (0.51%)	142 (0.45%)	0.835221	ko00071
Pyruvate metabolism	6 (1.02%)	305 (0.96%)	0.835221	ko00620
Phenylpropanoid biosynthesis	8 (1.36%)	414 (1.31%)	0.835221	ko00940
Porphyrin and chlorophyll metabolism	3 (0.51%)	145 (0.46%)	0.835221	ko00860
Proteasome	5 (0.85%)	253 (0.8%)	0.835221	ko03050
Glycosaminoglycan degradation	2 (0.34%)	93 (0.29%)	0.837765	ko00531
Starch and sucrose metabolism	11 (1.86%)	594 (1.88%)	0.876024	ko00500
Cutin, suberine and wax biosynthesis	3 (0.51%)	157 (0.5%)	0.881071	ko00073
Plant hormone signal transduction	30 (5.08%)	1642 (5.19%)	0.882198	ko04075
Mismatch repair	3 (0.51%)	161 (0.51%)	0.882198	ko03430
Biosynthesis of unsaturated fatty acids	2 (0.34%)	110 (0.35%)	0.912707	ko01040
Glyoxylate and dicarboxylate metabolism	3 (0.51%)	172 (0.54%)	0.912707	ko00630
Sphingolipid metabolism	2 (0.34%)	113 (0.36%)	0.912707	ko00600
DNA replication	4 (0.68%)	235 (0.74%)	0.914949	ko03030
Phenylalanine metabolism	3 (0.51%)	177 (0.56%)	0.914949	ko00360
ABC transporters	5 (0.85%)	300 (0.95%)	0.917353	ko02010
Aminoacyl-tRNA biosynthesis	4 (0.68%)	244 (0.77%)	0.917353	ko00970
Sesquiterpenoid and triterpenoid biosynthesis	1 (0.17%)	61 (0.19%)	0.917353	ko00909
Glucosinolate biosynthesis	1 (0.17%)	61 (0.19%)	0.917353	ko00966
SNARE interactions in vesicular transport	2 (0.34%)	127 (0.4%)	0.917353	ko04130
Citrate cycle (TCA cycle)	4 (0.68%)	256 (0.81%)	0.917517	ko00020
Alanine, aspartate and glutamate metabolism	2 (0.34%)	133 (0.42%)	0.917517	ko00250
Natural killer cell mediated cytotoxicity	3 (0.51%)	197 (0.62%)	0.917517	ko04650
One carbon pool by folate	1 (0.17%)	68 (0.21%)	0.917782	ko00670
Folate biosynthesis	1 (0.17%)	71 (0.22%)	0.926296	ko00790
Propanoate metabolism	2 (0.34%)	146 (0.46%)	0.942183	ko00640
Lysine degradation	1 (0.17%)	79 (0.25%)	0.950361	ko00310
Benzoxazinoid biosynthesis	1 (0.17%)	84 (0.27%)	0.964336	ko00402
Regulation of autophagy	2 (0.34%)	162 (0.51%)	0.968979	ko04140
Pantothenate and CoA biosynthesis	1 (0.17%)	96 (0.3%)	0.979345	ko00770
Valine, leucine and isoleucine degradation	2 (0.34%)	174 (0.55%)	0.979345	ko00280
Pentose and glucuronate interconversions	3 (0.51%)	259 (0.82%)	0.979345	ko00040
Carbon fixation in photosynthetic organisms	2 (0.34%)	188 (0.59%)	0.979345	ko00710
Ascorbate and aldarate metabolism	1 (0.17%)	108 (0.34%)	0.979345	ko00053
Arginine and proline metabolism	3 (0.51%)	263 (0.83%)	0.979345	ko00330
Flavonoid biosynthesis	2 (0.34%)	207 (0.65%)	0.992959	ko00941
N-Glycan biosynthesis	1 (0.17%)	134 (0.42%)	0.992959	ko00510
Oxidative phosphorylation	4 (0.68%)	386 (1.22%)	0.992959	ko00190
Phagosome	3 (0.51%)	321 (1.01%)	0.992959	ko04145
Protein export	1 (0.17%)	156 (0.49%)	0.992959	ko03060
Glycosylphosphatidylinositol(GPI)-anchor biosynthesis	1 (0.17%)	158 (0.5%)	0.992959	ko00563
Peroxisome	2 (0.34%)	264 (0.83%)	0.992959	ko04146
Purine metabolism	6 (1.02%)	584 (1.85%)	0.992959	ko00230
Glycerolipid metabolism	1 (0.17%)	181 (0.57%)	0.992959	ko00561
Basal transcription factors	2 (0.34%)	310 (0.98%)	0.992959	ko03022
Circadian rhythm - plant	2 (0.34%)	322 (1.02%)	0.992959	ko04712
Pyrimidine metabolism	4 (0.68%)	562 (1.78%)	0.993455	ko00240
