# Supplementary material for: Transcriptomic Analysis Reveals Differential Gene Expressions for Cell Growth and Functional Secondary Metabolites in Induced Autotetraploid of Chinese Woad (Isatis indigotica Fort.)
Source: PLoS One. 2015 Mar 4;10(3):e0116392. doi: 10.1371/journal.pone.0116392 (PMC4349453; doi:10.1371/journal.pone.0116392)
Supplement: S1 File — (ZIP) [file pone.0116392.s002.zip › pathway of diploid vs triploid.xlsx]

## Sheet: Sheet1
pathway	DEGs with pathway annotation (213)	All genes with pathway annotation (31641)	Qvalue≤1	Pathway ID
RNA degradation	17 (7.98%)	1007 (3.18%)	0.0399687	ko03018
Carbon fixation in photosynthetic organisms	6 (2.82%)	188 (0.59%)	0.0535098	ko00710
Valine, leucine and isoleucine biosynthesis	5 (2.35%)	140 (0.44%)	0.0535098	ko00290
Endocytosis	12 (5.63%)	707 (2.23%)	0.0535098	ko04144
Glycine, serine and threonine metabolism	6 (2.82%)	214 (0.68%)	0.0535098	ko00260
Ribosome biogenesis in eukaryotes	15 (7.04%)	1033 (3.26%)	0.0592572	ko03008
Metabolic pathways	61 (28.64%)	6825 (21.57%)	0.101154	ko01100
Protein processing in endoplasmic reticulum	12 (5.63%)	841 (2.66%)	0.118804	ko04141
Terpenoid backbone biosynthesis	6 (2.82%)	293 (0.93%)	0.129552	ko00900
Biosynthesis of secondary metabolites	35 (16.43%)	3633 (11.48%)	0.144164	ko01110
Galactose metabolism	5 (2.35%)	230 (0.73%)	0.144164	ko00052
Proteasome	5 (2.35%)	253 (0.8%)	0.180804	ko03050
Photosynthesis - antenna proteins	2 (0.94%)	40 (0.13%)	0.180804	ko00196
Oxidative phosphorylation	6 (2.82%)	386 (1.22%)	0.266642	ko00190
Linoleic acid metabolism	2 (0.94%)	54 (0.17%)	0.269418	ko00591
Pyruvate metabolism	5 (2.35%)	305 (0.96%)	0.269418	ko00620
Homologous recombination	5 (2.35%)	308 (0.97%)	0.269418	ko03440
Cysteine and methionine metabolism	5 (2.35%)	328 (1.04%)	0.314641	ko00270
Carotenoid biosynthesis	4 (1.88%)	239 (0.76%)	0.326733	ko00906
Glycolysis / Gluconeogenesis	6 (2.82%)	447 (1.41%)	0.326733	ko00010
Sulfur metabolism	3 (1.41%)	169 (0.53%)	0.372693	ko00920
Butanoate metabolism	2 (0.94%)	83 (0.26%)	0.372693	ko00650
Lipoic acid metabolism	1 (0.47%)	17 (0.05%)	0.372693	ko00785
Other glycan degradation	3 (1.41%)	183 (0.58%)	0.41554	ko00511
Pentose phosphate pathway	3 (1.41%)	187 (0.59%)	0.41554	ko00030
Pantothenate and CoA biosynthesis	2 (0.94%)	96 (0.3%)	0.41554	ko00770
Tryptophan metabolism	2 (0.94%)	101 (0.32%)	0.430758	ko00380
Cyanoamino acid metabolism	3 (1.41%)	200 (0.63%)	0.430758	ko00460
Fructose and mannose metabolism	3 (1.41%)	207 (0.65%)	0.437362	ko00051
Phenylalanine, tyrosine and tryptophan biosynthesis	2 (0.94%)	110 (0.35%)	0.437362	ko00400
Phagosome	4 (1.88%)	321 (1.01%)	0.437362	ko04145
Vitamin B6 metabolism	1 (0.47%)	32 (0.1%)	0.469412	ko00750
Steroid biosynthesis	2 (0.94%)	121 (0.38%)	0.469412	ko00100
Starch and sucrose metabolism	6 (2.82%)	594 (1.88%)	0.488024	ko00500
Glycerophospholipid metabolism	7 (3.29%)	723 (2.29%)	0.488024	ko00564
Ubiquinone and other terpenoid-quinone biosynthesis	2 (0.94%)	140 (0.44%)	0.533151	ko00130
RNA polymerase	3 (1.41%)	273 (0.86%)	0.596056	ko03020
Nitrogen metabolism	2 (0.94%)	160 (0.51%)	0.597999	ko00910
Mismatch repair	2 (0.94%)	161 (0.51%)	0.597999	ko03430
Phenylpropanoid biosynthesis	4 (1.88%)	414 (1.31%)	0.601729	ko00940
Riboflavin metabolism	1 (0.47%)	58 (0.18%)	0.60678	ko00740
Ether lipid metabolism	4 (1.88%)	428 (1.35%)	0.60678	ko00565
Glutathione metabolism	3 (1.41%)	302 (0.95%)	0.60678	ko00480
Glucosinolate biosynthesis	1 (0.47%)	61 (0.19%)	0.60678	ko00966
Circadian rhythm - mammal	1 (0.47%)	65 (0.21%)	0.617625	ko04710
RNA transport	11 (5.16%)	1419 (4.48%)	0.617625	ko03013
One carbon pool by folate	1 (0.47%)	68 (0.21%)	0.619542	ko00670
Ribosome	6 (2.82%)	772 (2.44%)	0.689723	ko03010
Plant-pathogen interaction	16 (7.51%)	2237 (7.07%)	0.690579	ko04626
Ubiquitin mediated proteolysis	4 (1.88%)	509 (1.61%)	0.690579	ko04120
Phosphatidylinositol signaling system	2 (0.94%)	228 (0.72%)	0.690579	ko04070
Base excision repair	2 (0.94%)	230 (0.73%)	0.690579	ko03410
Tropane, piperidine and pyridine alkaloid biosynthesis	1 (0.47%)	92 (0.29%)	0.690579	ko00960
Limonene and pinene degradation	2 (0.94%)	251 (0.79%)	0.73897	ko00903
Ascorbate and aldarate metabolism	1 (0.47%)	108 (0.34%)	0.744672	ko00053
Sphingolipid metabolism	1 (0.47%)	113 (0.36%)	0.754012	ko00600
Lysine biosynthesis	1 (0.47%)	121 (0.38%)	0.762797	ko00300
Stilbenoid, diarylheptanoid and gingerol biosynthesis	2 (0.94%)	278 (0.88%)	0.762797	ko00945
Spliceosome	9 (4.23%)	1416 (4.48%)	0.810924	ko03040
Porphyrin and chlorophyll metabolism	1 (0.47%)	145 (0.46%)	0.810924	ko00860
Nucleotide excision repair	2 (0.94%)	320 (1.01%)	0.810924	ko03420
Cutin, suberine and wax biosynthesis	1 (0.47%)	157 (0.5%)	0.810924	ko00073
Glycosylphosphatidylinositol(GPI)-anchor biosynthesis	1 (0.47%)	158 (0.5%)	0.810924	ko00563
alpha-Linolenic acid metabolism	1 (0.47%)	158 (0.5%)	0.810924	ko00592
Glyoxylate and dicarboxylate metabolism	1 (0.47%)	172 (0.54%)	0.816256	ko00630
Zeatin biosynthesis	2 (0.94%)	355 (1.12%)	0.816256	ko00908
Valine, leucine and isoleucine degradation	1 (0.47%)	174 (0.55%)	0.816256	ko00280
mRNA surveillance pathway	5 (2.35%)	874 (2.76%)	0.817425	ko03015
Pyrimidine metabolism	3 (1.41%)	562 (1.78%)	0.831518	ko00240
Natural killer cell mediated cytotoxicity	1 (0.47%)	197 (0.62%)	0.831518	ko04650
Purine metabolism	3 (1.41%)	584 (1.85%)	0.840485	ko00230
DNA replication	1 (0.47%)	235 (0.74%)	0.871499	ko03030
Aminoacyl-tRNA biosynthesis	1 (0.47%)	244 (0.77%)	0.871499	ko00970
Citrate cycle (TCA cycle)	1 (0.47%)	256 (0.81%)	0.871499	ko00020
Pentose and glucuronate interconversions	1 (0.47%)	259 (0.82%)	0.871499	ko00040
ABC transporters	1 (0.47%)	300 (0.95%)	0.900867	ko02010
Basal transcription factors	1 (0.47%)	310 (0.98%)	0.900867	ko03022
Amino sugar and nucleotide sugar metabolism	1 (0.47%)	378 (1.19%)	0.935195	ko00520
Plant hormone signal transduction	3 (1.41%)	1642 (5.19%)	0.999081	ko04075
