# Supplementary material for: Transcriptomic Analysis Reveals Differential Gene Expressions for Cell Growth and Functional Secondary Metabolites in Induced Autotetraploid of Chinese Woad (Isatis indigotica Fort.)
Source: PLoS One. 2015 Mar 4;10(3):e0116392. doi: 10.1371/journal.pone.0116392 (PMC4349453; doi:10.1371/journal.pone.0116392)
Supplement: S2 Table — (XLSX) [file pone.0116392.s004.xlsx]

## Sheet: Sheet1
samples	number of raw reads	number of filtered reads
H1(2x)	16989722	16129050
H2（2x）	13564125	12777797
H3（4x）	15471845	14581516
H4（4x）	16836210	15890714
H5（3x）	16322520	15468858
H6（3x）	13363836	12598657
total	92548258	87446592
