# Supplementary material for: Transcriptomic Analysis Reveals Differential Gene Expressions for Cell Growth and Functional Secondary Metabolites in Induced Autotetraploid of Chinese Woad (Isatis indigotica Fort.)
Source: PLoS One. 2015 Mar 4;10(3):e0116392. doi: 10.1371/journal.pone.0116392 (PMC4349453; doi:10.1371/journal.pone.0116392)
Supplement: S3 Table — (XLSX) [file pone.0116392.s005.xlsx]

## Sheet: Sheet1
Sequence File	NR	NT	Swiss-Prot	KEGG	COG	GO	ALL
All-Unigene.fa	51093	52304	35279	31641	20585	45150	56482
