# Supplementary material for: Transcriptomic Analysis Reveals Differential Gene Expressions for Cell Growth and Functional Secondary Metabolites in Induced Autotetraploid of Chinese Woad (Isatis indigotica Fort.)
Source: PLoS One. 2015 Mar 4;10(3):e0116392. doi: 10.1371/journal.pone.0116392 (PMC4349453; doi:10.1371/journal.pone.0116392)
Supplement: S4 Table — (XLSX) [file pone.0116392.s006.xlsx]

## Sheet: Sheet1
#	Pathway	All genes with pathway annotation (31641)	Pathway ID
1	Metabolic pathways	6825 (21.57%)	ko01100
2	Biosynthesis of secondary metabolites	3633 (11.48%)	ko01110
3	Plant-pathogen interaction	2237 (7.07%)	ko04626
4	Plant hormone signal transduction	1642 (5.19%)	ko04075
5	RNA transport	1419 (4.48%)	ko03013
6	Spliceosome	1416 (4.48%)	ko03040
7	Ribosome biogenesis in eukaryotes	1033 (3.26%)	ko03008
8	RNA degradation	1007 (3.18%)	ko03018
9	mRNA surveillance pathway	874 (2.76%)	ko03015
10	Protein processing in endoplasmic reticulum	841 (2.66%)	ko04141
11	Ribosome	772 (2.44%)	ko03010
12	Glycerophospholipid metabolism	723 (2.29%)	ko00564
13	Endocytosis	707 (2.23%)	ko04144
14	Starch and sucrose metabolism	594 (1.88%)	ko00500
15	Purine metabolism	584 (1.85%)	ko00230
16	Pyrimidine metabolism	562 (1.78%)	ko00240
17	Ubiquitin mediated proteolysis	509 (1.61%)	ko04120
18	Glycolysis / Gluconeogenesis	447 (1.41%)	ko00010
19	Ether lipid metabolism	428 (1.35%)	ko00565
20	Phenylpropanoid biosynthesis	414 (1.31%)	ko00940
21	Oxidative phosphorylation	386 (1.22%)	ko00190
22	Amino sugar and nucleotide sugar metabolism	378 (1.19%)	ko00520
23	Zeatin biosynthesis	355 (1.12%)	ko00908
24	Cysteine and methionine metabolism	328 (1.04%)	ko00270
25	Circadian rhythm - plant	322 (1.02%)	ko04712
26	Phagosome	321 (1.01%)	ko04145
27	Nucleotide excision repair	320 (1.01%)	ko03420
28	Basal transcription factors	310 (0.98%)	ko03022
29	Homologous recombination	308 (0.97%)	ko03440
30	Pyruvate metabolism	305 (0.96%)	ko00620
31	Glutathione metabolism	302 (0.95%)	ko00480
32	ABC transporters	300 (0.95%)	ko02010
33	Terpenoid backbone biosynthesis	293 (0.93%)	ko00900
34	Stilbenoid, diarylheptanoid and gingerol biosynthesis	278 (0.88%)	ko00945
35	RNA polymerase	273 (0.86%)	ko03020
36	Peroxisome	264 (0.83%)	ko04146
37	Arginine and proline metabolism	263 (0.83%)	ko00330
38	Pentose and glucuronate interconversions	259 (0.82%)	ko00040
39	Citrate cycle (TCA cycle)	256 (0.81%)	ko00020
40	Proteasome	253 (0.8%)	ko03050
41	Limonene and pinene degradation	251 (0.79%)	ko00903
42	Aminoacyl-tRNA biosynthesis	244 (0.77%)	ko00970
43	Carotenoid biosynthesis	239 (0.76%)	ko00906
44	DNA replication	235 (0.74%)	ko03030
45	Galactose metabolism	230 (0.73%)	ko00052
46	Base excision repair	230 (0.73%)	ko03410
47	Phosphatidylinositol signaling system	228 (0.72%)	ko04070
48	Glycine, serine and threonine metabolism	214 (0.68%)	ko00260
49	Flavonoid biosynthesis	207 (0.65%)	ko00941
50	Fructose and mannose metabolism	207 (0.65%)	ko00051
51	Cyanoamino acid metabolism	200 (0.63%)	ko00460
52	Natural killer cell mediated cytotoxicity	197 (0.62%)	ko04650
53	Carbon fixation in photosynthetic organisms	188 (0.59%)	ko00710
54	Pentose phosphate pathway	187 (0.59%)	ko00030
55	Other glycan degradation	183 (0.58%)	ko00511
56	Glycerolipid metabolism	181 (0.57%)	ko00561
57	Phenylalanine metabolism	177 (0.56%)	ko00360
58	Tyrosine metabolism	177 (0.56%)	ko00350
59	Inositol phosphate metabolism	175 (0.55%)	ko00562
60	Valine, leucine and isoleucine degradation	174 (0.55%)	ko00280
61	Glyoxylate and dicarboxylate metabolism	172 (0.54%)	ko00630
62	Sulfur metabolism	169 (0.53%)	ko00920
63	Regulation of autophagy	162 (0.51%)	ko04140
64	Mismatch repair	161 (0.51%)	ko03430
65	Nitrogen metabolism	160 (0.51%)	ko00910
66	Glycosylphosphatidylinositol(GPI)-anchor biosynthesis	158 (0.5%)	ko00563
67	alpha-Linolenic acid metabolism	158 (0.5%)	ko00592
68	Cutin, suberine and wax biosynthesis	157 (0.5%)	ko00073
69	Protein export	156 (0.49%)	ko03060
70	Propanoate metabolism	146 (0.46%)	ko00640
71	Porphyrin and chlorophyll metabolism	145 (0.46%)	ko00860
72	Fatty acid metabolism	142 (0.45%)	ko00071
73	Ubiquinone and other terpenoid-quinone biosynthesis	140 (0.44%)	ko00130
74	Valine, leucine and isoleucine biosynthesis	140 (0.44%)	ko00290
75	N-Glycan biosynthesis	134 (0.42%)	ko00510
76	Alanine, aspartate and glutamate metabolism	133 (0.42%)	ko00250
77	SNARE interactions in vesicular transport	127 (0.4%)	ko04130
78	Steroid biosynthesis	121 (0.38%)	ko00100
79	Lysine biosynthesis	121 (0.38%)	ko00300
80	Photosynthesis	115 (0.36%)	ko00195
81	Sphingolipid metabolism	113 (0.36%)	ko00600
82	Biosynthesis of unsaturated fatty acids	110 (0.35%)	ko01040
83	Phenylalanine, tyrosine and tryptophan biosynthesis	110 (0.35%)	ko00400
84	Ascorbate and aldarate metabolism	108 (0.34%)	ko00053
85	Tryptophan metabolism	101 (0.32%)	ko00380
86	Pantothenate and CoA biosynthesis	96 (0.3%)	ko00770
87	Glycosaminoglycan degradation	93 (0.29%)	ko00531
88	Tropane, piperidine and pyridine alkaloid biosynthesis	92 (0.29%)	ko00960
89	beta-Alanine metabolism	85 (0.27%)	ko00410
90	Benzoxazinoid biosynthesis	84 (0.27%)	ko00402
91	Fatty acid biosynthesis	83 (0.26%)	ko00061
92	Butanoate metabolism	83 (0.26%)	ko00650
93	Lysine degradation	79 (0.25%)	ko00310
94	Flavone and flavonol biosynthesis	79 (0.25%)	ko00944
95	Selenocompound metabolism	73 (0.23%)	ko00450
96	Folate biosynthesis	71 (0.22%)	ko00790
97	One carbon pool by folate	68 (0.21%)	ko00670
98	Isoquinoline alkaloid biosynthesis	67 (0.21%)	ko00950
99	Circadian rhythm - mammal	65 (0.21%)	ko04710
100	Sesquiterpenoid and triterpenoid biosynthesis	61 (0.19%)	ko00909
101	Glucosinolate biosynthesis	61 (0.19%)	ko00966
102	Fatty acid elongation	59 (0.19%)	ko00062
103	Riboflavin metabolism	58 (0.18%)	ko00740
104	Glycosphingolipid biosynthesis - ganglio series	56 (0.18%)	ko00604
105	Linoleic acid metabolism	54 (0.17%)	ko00591
106	Non-homologous end-joining	50 (0.16%)	ko03450
107	Histidine metabolism	49 (0.15%)	ko00340
108	Indole alkaloid biosynthesis	48 (0.15%)	ko00901
109	Diterpenoid biosynthesis	47 (0.15%)	ko00904
110	Brassinosteroid biosynthesis	42 (0.13%)	ko00905
111	Arachidonic acid metabolism	40 (0.13%)	ko00590
112	Photosynthesis - antenna proteins	40 (0.13%)	ko00196
113	Other types of O-glycan biosynthesis	39 (0.12%)	ko00514
114	Sulfur relay system	35 (0.11%)	ko04122
115	Glycosphingolipid biosynthesis - globo series	35 (0.11%)	ko00603
116	Isoflavonoid biosynthesis	34 (0.11%)	ko00943
117	Vitamin B6 metabolism	32 (0.1%)	ko00750
118	Nicotinate and nicotinamide metabolism	31 (0.1%)	ko00760
119	Monoterpenoid biosynthesis	30 (0.09%)	ko00902
120	Taurine and hypotaurine metabolism	25 (0.08%)	ko00430
121	Thiamine metabolism	22 (0.07%)	ko00730
122	Lipoic acid metabolism	17 (0.05%)	ko00785
123	Synthesis and degradation of ketone bodies	13 (0.04%)	ko00072
124	Caffeine metabolism	10 (0.03%)	ko00232
125	Anthocyanin biosynthesis	8 (0.03%)	ko00942
126	C5-Branched dibasic acid metabolism	7 (0.02%)	ko00660
127	Biotin metabolism	4 (0.01%)	ko00780
128	Betalain biosynthesis	2 (0.01%)	ko00965
